# Supplementary material for: Shifting IRES versus Cap-initiated translation during homeostatic stem cell differentiation and stress
Source: Sci Adv. 2026 May 22;12(21):eadz7896. doi: 10.1126/sciadv.adz7896 (PMC13196779; doi:10.1126/sciadv.adz7896)
Supplement: Supplementary file 2 — Tables S1 to S3 [file sciadv.adz7896_tables_s1_to_s3.zip]

Archive with 3 entries (3 files):
- adz7896_table_s1.xlsx
- adz7896_table_s2.xlsx
- adz7896_table_s3.xlsx
